# Supplementary material for: Association of human papillomavirus on risk of HIV acquisition in African women: analyses from MTN-020/ASPIRE
Source: J Natl Cancer Inst. 2025 Nov 19;118(3):485–91. doi: 10.1093/jnci/djaf336 (PMC13017826; doi:10.1093/jnci/djaf336)
Supplement: djaf336_Supplementary_Data [file djaf336_supplementary_data.zip]

Archive with 1 entries (1 files):
- ASPIRE HIV Pap Appendix_Final_Clean.pdf
